# Supplementary material for: Preparation and Properties of High-Temperature-Resistant, Lightweight, Flexible Polyimide Foams with Different Diamine Structures
Source: Polymers (Basel). 2023 Jun 8;15(12):2609. doi: 10.3390/polym15122609 (PMC10304918; doi:10.3390/polym15122609)
Supplement: Supplementary file 1 [file polymers-15-02609-s001.zip]

Archive with 1 entries (1 files):
- polymers-2398583-supplementary.pdf
